# Supplementary material for: Analogs of the Catechol Derivative Dynasore Inhibit HIV-1 Ribonuclease H, SARS-CoV-2 nsp14 Exoribonuclease, and Virus Replication
Source: Viruses. 2023 Jul 13;15(7):1539. doi: 10.3390/v15071539 (PMC10385162; doi:10.3390/v15071539)
Supplement: Supplementary file 1 [file viruses-15-01539-s001.zip]

Archive with 1 entries (1 files):
- viruses-2494252-supplementary.pdf
